# Supplementary material for: Phosphatidylinositol Monophosphates Regulate the Membrane Localization of HSPA1A, a Stress-Inducible 70-kDa Heat Shock Protein
Source: Biomolecules. 2022 Jun 20;12(6):856. doi: 10.3390/biom12060856 (PMC9221345; doi:10.3390/biom12060856)
Supplement: Supplementary file 1 [file biomolecules-12-00856-s001.zip]

Archive with 1 entries (1 files):
- biomolecules-1707333-supplementary.pdf
